# Supplementary material for: Physiologically Shrinking the Solution Space of a Saccharomyces cerevisiae Genome-Scale Model Suggests the Role of the Metabolic Network in Shaping Gene Expression Noise
Source: PLoS One. 2015 Oct 8;10(10):e0139590. doi: 10.1371/journal.pone.0139590 (PMC4598104; doi:10.1371/journal.pone.0139590)
Supplement: S1 Dataset — (XLSX) [file pone.0139590.s001.xlsx]

## Sheet: Sheet1
ID	growth rate		C-source			ethanol		glycerol		Acetate		CO2		O2		RQ
	value	unit	sugar type	value	unit	value	unit	value	unit	value	unit	value	unit	value	unit	RQ	aero_con	substate	limitation
2	0.1	1/h										2.7	mmol/g DW h	2.6	mmol/g DW h		aerobic	glucose
2	0.1	1/h										3	mmol/g DW h	2.95	mmol/g DW h		aerobic	glucose
4	0.1	1/h	glucose	1.1	mmol/g DW h	0	mmol/g DW h					2.8	mmol/g DW h	2.6	mmol/g DW h	1.07692	aerobic	glucose
4	0.1	1/h	glucose	1.2	mmol/g DW h	0	mmol/g DW h					2.7	mmol/g DW h	2.5	mmol/g DW h	1.08	aerobic	glucose
4	0.41	1/h	glucose	15.7	mmol/g DW h	22.3	mmol/g DW h										aerobic	glucose
4	0.42	1/h	glucose	15.3	mmol/g DW h	23.6	mmol/g DW h										aerobic	glucose
13	0.31	1/h	glucose	3.66	mmol/g DW h	4.445	mmol/g DW h	0.38	mmol/g DW h	0.09	mmol/g DW h						aerobic	glucose
13	0.32	1/h	glucose	3.48	mmol/g DW h	4.605	mmol/g DW h	0.32	mmol/g DW h	0.16	mmol/g DW h						aerobic	glucose
13	0.23	1/h	glucose	2.29833	mmol/g DW h	3.66	mmol/g DW h	0.196667	mmol/g DW h	0.145	mmol/g DW h						aerobic	glucose
13	0.22	1/h	glucose	2.06667	mmol/g DW h	2.89	mmol/g DW h	0.0966667	mmol/g DW h	0.135	mmol/g DW h						aerobic	glucose
16	0.2097	1/h	glucose	9	mmol/g DW h	11.61	mmol/g DW h										aerobic	glucose
16	0.17	1/h	glucose	8.4	mmol/g DW h	8.82	mmol/g DW h										aerobic	glucose
16	0.16	1/h	glucose	6.5	mmol/g DW h	5.59	mmol/g DW h										aerobic	glucose
16			glucose	7	mmol/g DW h	6.9	mmol/g DW h										aerobic	glucose
16			glucose	11.3	mmol/g DW h	17	mmol/g DW h										aerobic	glucose
16			glucose	3	mmol/g DW h	13.6	mmol/g DW h										aerobic	glucose
16	0.405	1/h	glucose	16.7	mmol/g DW h	23.55	mmol/g DW h										aerobic	glucose
16			glucose	12.2	mmol/g DW h	16.84	mmol/g DW h										aerobic	glucose
18	0.28	1/h	glucose	13.6111	mmol/g DW h	22.8261	mmol/g DW h	2.3913	mmol/g DW h								aerobic	glucose
19	0.193	1/h										5.5	mmol/g DW h	5.09	mmol/g DW h		aerobic	glucose
19	0.222	1/h										6.55	mmol/g DW h	6.06	mmol/g DW h		aerobic	glucose
19	0.232	1/h										7.1	mmol/g DW h	6.64	mmol/g DW h		aerobic	glucose
19	0.241	1/h										7.29	mmol/g DW h	6.71	mmol/g DW h		aerobic	glucose
19	0.261	1/h										7.71	mmol/g DW h	7.02	mmol/g DW h		aerobic	glucose
19	0.299	1/h										9.4	mmol/g DW h	8.71	mmol/g DW h		aerobic	glucose
19	0.284	1/h										9.22	mmol/g DW h	8.41	mmol/g DW h		aerobic	glucose
19	0.306	1/h										9.08	mmol/g DW h	8.33	mmol/g DW h		aerobic	glucose
19	0.3	1/h										9.22	mmol/g DW h	8.33	mmol/g DW h		aerobic	glucose
19	0.303	1/h										9.22	mmol/g DW h	8.27	mmol/g DW h		aerobic	glucose
19	0.295	1/h										9.39	mmol/g DW h	8.38	mmol/g DW h		aerobic	glucose
19	0.288	1/h										9.95	mmol/g DW h	8.49	mmol/g DW h		aerobic	glucose
19	0.285	1/h										10.52	mmol/g DW h	7.92	mmol/g DW h		aerobic	glucose
19	0.268	1/h										11.24	mmol/g DW h	8.18	mmol/g DW h		aerobic	glucose
19	0.266	1/h										12.67	mmol/g DW h	7.78	mmol/g DW h		aerobic	glucose
19	0.232	1/h										12.7	mmol/g DW h	6.17	mmol/g DW h		aerobic	glucose
19	0.301	1/h										9.26	mmol/g DW h	8.63	mmol/g DW h		aerobic	glucose
19	0.314	1/h										8.96	mmol/g DW h	8.34	mmol/g DW h		aerobic	glucose
19	0.301	1/h										11.3	mmol/g DW h	8.18	mmol/g DW h		aerobic	glucose
19	0.263	1/h										11.43	mmol/g DW h	7	mmol/g DW h		aerobic	glucose
19	0.225	1/h										12.11	mmol/g DW h	6.03	mmol/g DW h		aerobic	glucose
19	0.308	1/h										9.04	mmol/g DW h	8.08	mmol/g DW h		aerobic	glucose
19	0.318	1/h										21.06	mmol/g DW h	2.25	mmol/g DW h		aerobic	glucose
19	0.289	1/h										7.62	mmol/g DW h	6.99	mmol/g DW h		aerobic	glucose
27	0.1	1/h				0	mmol/g DW h	0	mmol/g DW h			2.7	mmol/g DW h	2.75	mmol/g DW h	0.981818	aerobic	glucose
27	0.27	1/h				0	mmol/g DW h	0	mmol/g DW h			8.32	mmol/g DW h	7.46	mmol/g DW h	1.11528	aerobic	glucose
27	0.1	1/h				0	mmol/g DW h	0	mmol/g DW h			3.14	mmol/g DW h	3.01	mmol/g DW h	1.04319	aerobic	glucose
27	0.26	1/h				0	mmol/g DW h	0	mmol/g DW h			11.7	mmol/g DW h	10.77	mmol/g DW h	1.08635	aerobic	glucose
27	0.1	1/h				0	mmol/g DW h	0	mmol/g DW h			3	mmol/g DW h	2.99	mmol/g DW h	1.00334	aerobic	glucose
27	0.32	1/h				0	mmol/g DW h	0	mmol/g DW h			10.92	mmol/g DW h	9.82	mmol/g DW h	1.11202	aerobic	glucose
28	0.025	1/h	glucose	0.3	mmol/g DW h	0	mmol/g DW h	0	mmol/g DW h	0	mmol/g DW h	0.8	mmol/g DW h	0.8	mmol/g DW h	1	aerobic	glucose
28	0.05	1/h	glucose	0.6	mmol/g DW h	0	mmol/g DW h	0	mmol/g DW h	0	mmol/g DW h	1.4	mmol/g DW h	1.3	mmol/g DW h	1.07692	aerobic	glucose
28	0.1	1/h	glucose	1.1	mmol/g DW h	0	mmol/g DW h	0	mmol/g DW h	0	mmol/g DW h	2.7	mmol/g DW h	2.5	mmol/g DW h	1.08	aerobic	glucose
28	0.15	1/h	glucose	1.7	mmol/g DW h	0	mmol/g DW h	0	mmol/g DW h	0	mmol/g DW h	4.2	mmol/g DW h	3.9	mmol/g DW h	1.07692	aerobic	glucose
28	0.2	1/h	glucose	2.3	mmol/g DW h	0	mmol/g DW h	0	mmol/g DW h	0	mmol/g DW h	5.7	mmol/g DW h	5.3	mmol/g DW h	1.07547	aerobic	glucose
28	0.25	1/h	glucose	2.8	mmol/g DW h	0	mmol/g DW h	0	mmol/g DW h	0	mmol/g DW h	7.5	mmol/g DW h	7	mmol/g DW h	1.07143	aerobic	glucose
28	0.28	1/h	glucose	3.4	mmol/g DW h	0.11	mmol/g DW h	0	mmol/g DW h	0.08	mmol/g DW h	8	mmol/g DW h	7.4	mmol/g DW h	1.08108	aerobic	glucose
28	0.3	1/h	glucose	4.5	mmol/g DW h	2.3	mmol/g DW h	0	mmol/g DW h	0.41	mmol/g DW h	8.8	mmol/g DW h	6.1	mmol/g DW h	1.44262	aerobic	glucose
28	0.35	1/h	glucose	8.6	mmol/g DW h	9.5	mmol/g DW h	0.05	mmol/g DW h	0.62	mmol/g DW h	14.9	mmol/g DW h	5.1	mmol/g DW h	2.92157	aerobic	glucose
28	0.4	1/h	glucose	11.1	mmol/g DW h	13.9	mmol/g DW h	0.15	mmol/g DW h	0.6	mmol/g DW h	18.9	mmol/g DW h	3.7	mmol/g DW h	5.10811	aerobic	glucose
30	0.4	1/h	glucose	20.2	mmol/g DW h	30	mmol/g DW h	1.9	mmol/g DW h	1	mmol/g DW h	34.4	mmol/g DW h				aerobic	glucose
30	0.16	1/h	glucose	7.2	mmol/g DW h	9	mmol/g DW h	0.6	mmol/g DW h	0.7	mmol/g DW h	15.4	mmol/g DW h				aerobic	glucose
30	0.4	1/h	glucose	19.9	mmol/g DW h	29.6	mmol/g DW h	1.7	mmol/g DW h	1.3	mmol/g DW h	33.8	mmol/g DW h				aerobic	glucose
30	0.36	1/h	glucose	18.4	mmol/g DW h	28.2	mmol/g DW h	1.5	mmol/g DW h	1.3	mmol/g DW h	32	mmol/g DW h				aerobic	glucose
30	0.21	1/h	glucose	12.3	mmol/g DW h	15.2	mmol/g DW h	2.6	mmol/g DW h	2.1	mmol/g DW h	24	mmol/g DW h				aerobic	glucose
30	0.17	1/h	glucose	10.2	mmol/g DW h	11.2	mmol/g DW h	2.4	mmol/g DW h	1.7	mmol/g DW h	20.6	mmol/g DW h				aerobic	glucose
30	0.33	1/h	glucose	15.1	mmol/g DW h	20.1	mmol/g DW h	2.9	mmol/g DW h	1	mmol/g DW h	25.5	mmol/g DW h				aerobic	glucose
30	0.23	1/h	glucose	12.2	mmol/g DW h	15.6	mmol/g DW h	2.8	mmol/g DW h	0.9	mmol/g DW h	23.1	mmol/g DW h				aerobic	glucose
35	0.1	1/h	glucose	1.1	mmol/g DW h	0	mmol/g DW h					2.8	mmol/g DW h	2.6	mmol/g DW h	1.07692	aerobic	glucose
37	0.16	1/h	glucose	12.5	mmol/g DW h	15.4	mmol/g DW h	0.9	mmol/g DW h								aerobic	glucose
37	0.19	1/h	glucose	13	mmol/g DW h	12.3	mmol/g DW h	0.46	mmol/g DW h								aerobic	glucose
38			glucose	16	mmol/g DW h	20	mmol/g DW h									3.4	aerobic	glucose
38			glucose	3.5	mmol/g DW h	0	mmol/g DW h									1	aerobic	glucose
40	0.1	1/h	glucose	1.15	mmol/g DW h	0	mmol/g DW h	0	mmol/g DW h			2.85	mmol/g DW h	2.7	mmol/g DW h	1.05556	aerobic	glucose
41	0.1	1/h	glucose	1.15	mmol/g DW h							2.85	mmol/g DW h	2.74	mmol/g DW h	1.04	aerobic	glucose
41	0.1	1/h										3.05	mmol/g DW h	3.05	mmol/g DW h	1.02	aerobic	maltose
47	0.35	1/h	glucose	15.4	mmol/g DW h	22.2	mmol/g DW h	1.26	mmol/g DW h	0.69	mmol/g DW h						aerobic	Glucose
48	0.1	1/h	glucose	1.1	mmol/g DW h	0	mmol/g DW h					2.8	mmol/g DW h	2.6	mmol/g DW h	1.07692	aerobic	Glucose
48	0.31	1/h	glucose	3.4	mmol/g DW h	0	mmol/g DW h					8.8	mmol/g DW h	8.3	mmol/g DW h	1.06024	aerobic	Glucose
48	0.32	1/h	glucose	4.4	mmol/g DW h	7.1	mmol/g DW h					9.5	mmol/g DW h	7.1	mmol/g DW h	1.33803	aerobic	Glucose
48	0.1	1/h	glucose	1.1	mmol/g DW h	0	mmol/g DW h					2.5	mmol/g DW h	2.2	mmol/g DW h	1.13636	aerobic	Glucose
48	0.31	1/h	glucose	3.2	mmol/g DW h	0	mmol/g DW h					6.2	mmol/g DW h	6.2	mmol/g DW h	1	aerobic	Glucose
48	0.32	1/h	glucose	3.4	mmol/g DW h	0	mmol/g DW h					8.9	mmol/g DW h	8.5	mmol/g DW h	1.04706	aerobic	Glucose
48	0.1	1/h	glucose	1.1	mmol/g DW h	0	mmol/g DW h					3	mmol/g DW h	3	mmol/g DW h	1	aerobic	Glucose
48	0.31	1/h	glucose	3.1	mmol/g DW h	0	mmol/g DW h					7.8	mmol/g DW h	7.6	mmol/g DW h	1.02632	aerobic	Glucose
48	0.32	1/h	glucose	4.3	mmol/g DW h	2.7	mmol/g DW h					9.7	mmol/g DW h	7	mmol/g DW h	1.38571	aerobic	Glucose
59	0.25	1/h										6.9	mmol/g DW h	6.5	mmol/g DW h		aeroblic	glucose
59	0.3	1/h										8.2	mmol/g DW h	7.2	mmol/g DW h		aeroblic	glucose
59	0.32	1/h										9.3	mmol/g DW h	9.2	mmol/g DW h		aeroblic	glucose
59	0.33	1/h										9.1	mmol/g DW h	9.2	mmol/g DW h		aeroblic	glucose
76	0.37	1/h	glucose	1.1	mmol/g DW h							2.8	mmol/g DW h	2.8	mmol/g DW h	1	aerobic	glucose
76	0.45	1/h	glucose	0.9	mmol/g DW h							3.3	mmol/g DW h	2.7	mmol/g DW h	1.2	aerobic	glucose
76	0.28	1/h	glucose	1.7	mmol/g DW h							6.7	mmol/g DW h	6.7	mmol/g DW h	1	aerobic	glucose
76	0.26	1/h	glucose	2	mmol/g DW h							7.7	mmol/g DW h	8	mmol/g DW h	1	aerobic	glucose
76	0.2	1/h	glucose	1.6	mmol/g DW h							5.5	mmol/g DW h	5.6	mmol/g DW h	1	aerobic	glucose
76	0.2	1/h	glucose	0.7	mmol/g DW h							3	mmol/g DW h	3	mmol/g DW h	1	aerobic	glucose
77	0.38	1/h	glucose	15.2	mmol/g DW h	24.85	mmol/g DW h	2.43333	mmol/g DW h	0.35	mmol/g DW h	15.4	mmol/g DW h	1.8	mmol/g DW h		aerobic	glucose
77			glucose	15.2	mmol/g DW h							15.4	cmol/cmol sub	1.8	mmol/g DW h		aerobic	glucose
83	0.051	1/h	glucose	0.57	mmol/g DW h	0	mmol/g DW h			0	mmol/g DW h	1.12	mmol/g DW h	1.12	mmol/g DW h	1	aerobic	glucose
83	0.1	1/h	glucose	1.11	mmol/g DW h	0	mmol/g DW h			0	mmol/g DW h	2.67	mmol/g DW h	2.49	mmol/g DW h	1.07	aerobic	glucose
83	0.05	1/h	glucose	0.97	mmol/g DW h	0.082	mmol/g DW h			0.024	mmol/g DW h	3.17	mmol/g DW h	2.95	mmol/g DW h	1.07	aerobic	glucose
83	0.1	1/h	glucose	1.95	mmol/g DW h	0.128	mmol/g DW h			0.039	mmol/g DW h	6.4	mmol/g DW h	5.51	mmol/g DW h	1.16	aerobic	glucose
83	0.051	1/h	glucose	1.09	mmol/g DW h	0.099	mmol/g DW h			0.024	mmol/g DW h	3.6	mmol/g DW h	3.41	mmol/g DW h	1.05	aerobic	glucose
83	0.1	1/h	glucose	2.26	mmol/g DW h	0.161	mmol/g DW h			0.032	mmol/g DW h	7.7	mmol/g DW h	6.37	mmol/g DW h	1.21	aerobic	glucose
83	0.051	1/h	glucose	1.16	mmol/g DW h	0.185	mmol/g DW h			0.02	mmol/g DW h	3.85	mmol/g DW h	3.21	mmol/g DW h	1.2	aerobic	glucose
83	0.048	1/h	glucose	1.26	mmol/g DW h	0.195	mmol/g DW h			0.027	mmol/g DW h	4.41	mmol/g DW h	3.82	mmol/g DW h	1.16	aerobic	glucose
90	0.36	1/h				17	mmol/g DW h							7.16	mmol/g DW h	3.4	aerobic	glucose
90	0.26	1/h				2.4	mmol/g DW h							8.43	mmol/g DW h	1.3	aerobic	glucose
90	0.35	1/h				11.3	mmol/g DW h							6.04	mmol/g DW h	2.9	aerobic	glucose
90	0.31	1/h				0.84	mmol/g DW h							9.95	mmol/g DW h	1.1	aerobic	glucose
92	0.3	1/h	glucose	15.1	mmol/g DW h	29.5	mmol/g DW h	1	mmol/g DW h	0.4	mmol/g DW h						aerobic	Glucose
96	0.47	1/h	glucose	16	mmol/g DW h												aerobic	glucose
99	0.46	1/h	glucose	22.4444	mmol/g DW h	36.087	mmol/g DW h	1.18478	mmol/g DW h	0.733333	mmol/g DW h						aerobic	glucose
99	0.45	1/h	glucose	23.3889	mmol/g DW h	33.6957	mmol/g DW h	1.32609	mmol/g DW h	0.566667	mmol/g DW h						aerobic	glucose
99	0.33	1/h	glucose	16.2222	mmol/g DW h	25.2174	mmol/g DW h	1.04348	mmol/g DW h	0.383333	mmol/g DW h						aerobic	glucose
101	0.36	1/h				17	mmol/g DW h							7.16	mmol/g DW h		aerobic	glucose
101	0.26	1/h				2.4	mmol/g DW h							8.43	mmol/g DW h		aerobic	glucose
101	0.35	1/h				11.3	mmol/g DW h							6.04	mmol/g DW h		aerobic	glucose
101	0.31	1/h				0.84	mmol/g DW h							9.95	mmol/g DW h		aerobic	glucose
101	0.1	1/h	glucose	1.1	mmol/g DW h	0	mmol/g DW h					2.8	mmol/g DW h	2.6	mmol/g DW h	1.07692	aerobic	glucose
101	0.31	1/h	glucose	3.4	mmol/g DW h	0	mmol/g DW h					8.8	mmol/g DW h	8.3	mmol/g DW h	1.06024	aerobic	glucose
101	0.32	1/h	glucose	4.4	mmol/g DW h	7.1	mmol/g DW h					9.5	mmol/g DW h	7.1	mmol/g DW h	1.33803	aerobic	glucose
101	0.1	1/h	glucose	1.1	mmol/g DW h	0	mmol/g DW h					2.5	mmol/g DW h	2.2	mmol/g DW h	1.13636	aerobic	glucose
101	0.31	1/h	glucose	3.2	mmol/g DW h	0	mmol/g DW h					6.2	mmol/g DW h	6.2	mmol/g DW h	1	aerobic	glucose
101	0.32	1/h	glucose	4.4	mmol/g DW h	0	mmol/g DW h					8.9	mmol/g DW h	8.5	mmol/g DW h		aerobic	glucose
101	0.1	1/h	glucose	1.1	mmol/g DW h	0	mmol/g DW h					3	mmol/g DW h	3	mmol/g DW h		aerobic	glucose
101	0.31	1/h	glucose	3.1	mmol/g DW h	0	mmol/g DW h					7.8	mmol/g DW h	7.6	mmol/g DW h		aerobic	glucose
101	0.32	1/h	glucose	4.3	mmol/g DW h	2.7	mmol/g DW h					9.7	mmol/g DW h	7	mmol/g DW h		aerobic	glucose
101	0.1	1/h	glucose	1.1	mmol/g DW h	0	mmol/g DW h										aerobic	glucose
101	0.32	1/h	glucose	4.4	mmol/g DW h	7.1	mmol/g DW h										aerobic	glucose
101	0.36	1/h	glucose	10.13	mmol/g DW h	17	mmol/g DW h										aerobic	glucose
101	0.1	1/h	glucose	1.1	mmol/g DW h	0	mmol/g DW h										aerobic	glucose
101	0.32	1/h	glucose	4.3	mmol/g DW h	2.7	mmol/g DW h										aerobic	glucose
101	0.35	1/h	glucose	7.41	mmol/g DW h	11.3	mmol/g DW h										aerobic	glucose
102	0.05	1/h	glucose	0.570833	mmol/g DW h	0.116667	mmol/g DW h	0.125417	mmol/g DW h			1.51333	mmol/g DW h	1.52583	mmol/g DW h	0.991808	aerobic	glucose
102	0.1	1/h	glucose	0.570833	mmol/g DW h	0.116667	mmol/g DW h	0.122083	mmol/g DW h			1.47542	mmol/g DW h	1.645	mmol/g DW h	0.89691	aerobic	glucose
121	0.34	1/h	glucose	12.8333	mmol/g DW h	16.5217	mmol/g DW h	1.08696	mmol/g DW h	1.33333	mmol/g DW h	12.0455	mmol/g DW h				aerobic	glucose
121	0.36	1/h	glucose	13.1111	mmol/g DW h	20.8696	mmol/g DW h	1.95652	mmol/g DW h	0.333333	mmol/g DW h	11.1364	mmol/g DW h				aerobic	glucose
122	0.34	1/h		8.4	mmol/g DW h	10.5	mmol/g DW h	0.44	mmol/g DW h	0.2	mmol/g DW h						aerobic	glucose
122	0.35	1/h		7.8	mmol/g DW h	9.4	mmol/g DW h	0.51	mmol/g DW h	0.27	mmol/g DW h						aerobic	glucose
122	0.24	1/h		6.3	mmol/g DW h	4.9	mmol/g DW h	0.16	mmol/g DW h	0.12	mmol/g DW h						aerobic	glucose
122	0.25	1/h		4.7	mmol/g DW h	3.9	mmol/g DW h	0.18	mmol/g DW h	0.13	mmol/g DW h						aerobic	glucose
125	0	1/h										0.62	mmol/g DW h	0.62	mmol/g DW h	1	aerobic	glucose
125	0.05	1/h										2.06	mmol/g DW h	2.06	mmol/g DW h	1	aerobic	glucose
125	0.1	1/h										3.53	mmol/g DW h	3.53	mmol/g DW h	1	aerobic	glucose
125	0.15	1/h										4.96	mmol/g DW h	4.96	mmol/g DW h	1	aerobic	glucose
125	0.2	1/h										6.43	mmol/g DW h	6.43	mmol/g DW h	1	aerobic	glucose
125	0.24	1/h										7.6	mmol/g DW h	7.6	mmol/g DW h	1	aerobic	glucose
125	0.275	1/h										10.9	mmol/g DW h	7.32	mmol/g DW h	1.49	aerobic	glucose
125	0.3	1/h										13.8	mmol/g DW h	6.52	mmol/g DW h	2.11	aerobic	glucose
125	0.325	1/h										16.8	mmol/g DW h	5.68	mmol/g DW h	2.96	aerobic	glucose
125	0.35	1/h										20	mmol/g DW h	4.88	mmol/g DW h	4.1	aerobic	glucose
125	0.375	1/h										23.2	mmol/g DW h	4.12	mmol/g DW h	5.6	aerobic	glucose
125	0.4	1/h										26.3	mmol/g DW h	3.4	mmol/g DW h	7.7	aerobic	glucose
125	0.425	1/h										29.5	mmol/g DW h	2.91	mmol/g DW h	10.2	aerobic	glucose
125	0.45	1/h										32.7	mmol/g DW h	2.45	mmol/g DW h	13.3	aerobic	glucose
126	0.0521	1/h	glucose	0.5875	mmol/g DW h	1.20833	mmol/g DW h					1.79167	mmol/g DW h	1.79167	mmol/g DW h	1	aerobic	glucose
126	0.0522	1/h	glucose	0.575	mmol/g DW h	0.120833	mmol/g DW h					1.58333	mmol/g DW h	1.625	mmol/g DW h	0.99	aerobic	glucose
128	0.14	1/h															aerobic	glucose
128	0.1	1/h															aerobic	glucose
128	0.2	1/h															aerobic	glucose
128	0.11	1/h															aerobic	glucose
128	0.17	1/h															aerobic	glucose
131			glucose	17	mmol/g DW h	25.6	mmol/g DW h	1.02	mmol/g DW h	1.08	mmol/g DW h						aerobic	glucose
131			glucose	12	mmol/g DW h	18.1	mmol/g DW h	0.8	mmol/g DW h	0.75	mmol/g DW h						aerobic	glucose
132	0.37	1/h	glucose	1.1	mmol/g DW h							2.8	mmol/g DW h	2.8	mmol/g DW h	1	aerobic	glucose
132	0.45	1/h	glucose	0.9	mmol/g DW h							3.3	mmol/g DW h	2.7	mmol/g DW h	1.2	aerobic	glucose
133	0.1	1/h	glucose	1.11	mmol/g DW h					0.4	mmol/g DW h	3.09	mmol/g DW h	3.01	mmol/g DW h	1.03	aerobic	glucose
133	0.1	1/h	glucose	1.08	mmol/g DW h					0.4	mmol/g DW h	3.12	mmol/g DW h	3.04	mmol/g DW h	1.03	aerobic	glucose
133	0.1	1/h	glucose	1.17	mmol/g DW h							2.85	mmol/g DW h	2.82	mmol/g DW h	1.02	aerobic	glucose
133	0.15	1/h	glucose	1.66	mmol/g DW h							4.06	mmol/g DW h	3.93	mmol/g DW h	1.04	aerobic	glucose
134	0.15	1/h				6.4	mmol/g DW h					12.2	mmol/g DW h	3.4	mmol/g DW h	3.6	aerobic	glucose
134	0.15	1/h				3.3	mmol/g DW h					8.3	mmol/g DW h	3.5	mmol/g DW h	2.4	aerobic	glucose
134	0.15	1/h				1.9	mmol/g DW h					5.3	mmol/g DW h	3.2	mmol/g DW h	1.6	aerobic	glucose
134	0.15	1/h				1.4	mmol/g DW h					4.4	mmol/g DW h	2.9	mmol/g DW h	1.5	aerobic	glucose
134	0.15	1/h				3.1	mmol/g DW h					4.4	mmol/g DW h	2.1	mmol/g DW h	2	aerobic	glucose
134	0.15	1/h				3.2	mmol/g DW h					5.6	mmol/g DW h	2.5	mmol/g DW h	2.2	aerobic	glucose
134	0.05	1/h										1.2	mmol/g DW h	1.02	mmol/g DW h	1.17	aerobic	glucose
134	0.05	1/h										1.21	mmol/g DW h	1.09	mmol/g DW h	1.1	aerobic	glucose
134	0.05	1/h										1.16	mmol/g DW h	1.07	mmol/g DW h	1.05	aerobic	glucose
134	0.05	1/h										1.26	mmol/g DW h	1.18	mmol/g DW h	1.06	aerobic	glucose
136	0.193	1/h										5.5	mmol/g DW h	5.09	mmol/g DW h	1.08055	aerobic	glucose
136	0.222	1/h										6.55	mmol/g DW h	6.06	mmol/g DW h	1.08086	aerobic	glucose
136	0.232	1/h										7.1	mmol/g DW h	6.64	mmol/g DW h	1.06928	aerobic	glucose
136	0.241	1/h										7.29	mmol/g DW h	6.71	mmol/g DW h	1.08644	aerobic	glucose
136	0.261	1/h										7.71	mmol/g DW h	7.02	mmol/g DW h	1.09829	aerobic	glucose
136	0.299	1/h										9.4	mmol/g DW h	8.71	mmol/g DW h	1.07922	aerobic	glucose
136	0.284	1/h										9.22	mmol/g DW h	8.41	mmol/g DW h	1.09631	aerobic	glucose
136	0.306	1/h										9.08	mmol/g DW h	8.33	mmol/g DW h	1.09004	aerobic	glucose
136	0.3	1/h										9.22	mmol/g DW h	8.33	mmol/g DW h	1.10684	aerobic	glucose
136	0.303	1/h										9.35	mmol/g DW h	8.27	mmol/g DW h	1.13059	aerobic	glucose
136	0.295	1/h										9.39	mmol/g DW h	8.38	mmol/g DW h	1.12053	aerobic	glucose
136	0.288	1/h										9.95	mmol/g DW h	8.49	mmol/g DW h	1.17197	aerobic	glucose
136	0.285	1/h										10.52	mmol/g DW h	7.92	mmol/g DW h	1.32828	aerobic	glucose
136	0.268	1/h										11.24	mmol/g DW h	8.18	mmol/g DW h	1.37408	aerobic	glucose
136	0.266	1/h										12.67	mmol/g DW h	7.78	mmol/g DW h	1.62853	aerobic	glucose
136	0.232	1/h										12.7	mmol/g DW h	6.17	mmol/g DW h	2.05835	aerobic	glucose
136	0.301	1/h										9.26	mmol/g DW h	8.63	mmol/g DW h	1.073	aerobic	glucose
136	0.314	1/h										8.96	mmol/g DW h	8.34	mmol/g DW h	1.07434	aerobic	glucose
136	0.301	1/h										11.3	mmol/g DW h	8.18	mmol/g DW h	1.38142	aerobic	glucose
136	0.263	1/h										11.43	mmol/g DW h	7	mmol/g DW h	1.63286	aerobic	glucose
136	0.225	1/h										12.11	mmol/g DW h	6.03	mmol/g DW h	2.00829	aerobic	glucose
136	0.308	1/h										9.04	mmol/g DW h	8.08	mmol/g DW h	1.11881	aerobic	glucose
136	0.318	1/h										21.06	mmol/g DW h	2.25	mmol/g DW h	9.36	aerobic	glucose
136	0.289	1/h										7.62	mmol/g DW h	6.99	mmol/g DW h	1.09013	aerobic	glucose
138	0.1	1/h	glucose	1.1	mmol/g DW h	0	mmol/g DW h	0	mmol/g DW h	0	mmol/g DW h			2.71	mmol/g DW h		aerobic	glucose
138	0.1	1/h	glucose	1.41	mmol/g DW h	0	mmol/g DW h	0	mmol/g DW h	0	mmol/g DW h			4.73	mmol/g DW h		aerobic	glucose
140	0.36	1/h				17	mmol/g DW h							7.16	mmol/g DW h	3.4	aerobic	glucose
140	0.26	1/h				2.4	mmol/g DW h							8.43	mmol/g DW h	1.3	aerobic	glucose
140	0.35	1/h				11.3	mmol/g DW h							6.04	mmol/g DW h	2.9	aerobic	glucose
140	0.31	1/h				0.84	mmol/g DW h							9.95	mmol/g DW h	1.1	aerobic	glucose
147			glucose	1.1	mmol/g DW h	0	mmol/g DW h					2.8	mmol/g DW h	2.8	mmol/g DW h	1	aerobic	glucose
149			glucose	1.1	mmol/g DW h	0	mmol/g DW h					2.8	mmol/g DW h	2.8	mmol/g DW h	1	aerobic	glucose
151	0.43	1/h	glucose	10.5	mmol/g DW h	15	mmol/g DW h	0.9	mmol/g DW h	0.4	mmol/g DW h						aerobic	glucose
151	0.42	1/h	glucose	10.4	mmol/g DW h	14.6	mmol/g DW h	0.7	mmol/g DW h	0.5	mmol/g DW h						aerobic	glucose
151	0.41	1/h	glucose	18.3	mmol/g DW h	28	mmol/g DW h	1.7	mmol/g DW h	0.8	mmol/g DW h						aerobic	glucose
151	0.41	1/h	glucose	10	mmol/g DW h	13.9	mmol/g DW h	2.1	mmol/g DW h	0.1	mmol/g DW h						aerobic	glucose
151	0.38	1/h	glucose	9.5	mmol/g DW h	13.3	mmol/g DW h	1.7	mmol/g DW h	0.1	mmol/g DW h						aerobic	glucose
151	0.23	1/h	glucose	12.3	mmol/g DW h	16.2	mmol/g DW h	3.2	mmol/g DW h	1	mmol/g DW h						aerobic	glucose
154	0.1	1/h	glucose	1.1	mmol/g DW h							2.8	mmol/g DW h	2.7	mmol/g DW h	1.03704	aerobic	glucose
